# Supplementary material for: A Microporous Breathable Packaging System for the Postharvest Preservation of Figs (Ficus carica L.) in E-Commerce Logistics
Source: Foods. 2026 Jul 7;15(13):2403. doi: 10.3390/foods15132403 (PMC13361534; doi:10.3390/foods15132403)
Supplement: Supplementary file 1 [file foods-15-02403-s001.zip]

Archive with 1 entries (1 files):
- foods-4332599-supplementary.pdf
